# Supplementary material for: The Dually Localized EF-Hand Domain-Containing Protein TgEFP1 Regulates the Lytic Cycle of Toxoplasma gondii
Source: Cells. 2022 May 21;11(10):1709. doi: 10.3390/cells11101709 (PMC9139715; doi:10.3390/cells11101709)
Supplement: Supplementary file 1 [file cells-11-01709-s001.zip]

Archive with 1 entries (1 files):
- cells-1733461-supplementary.pdf
